# Supplementary material for: Cherries with Different Geographical Origins Regulate Neuroprotection in a Photoperiod-Dependent Manner in F344 Rats
Source: Antioxidants (Basel). 2024 Jan 3;13(1):72. doi: 10.3390/antiox13010072 (PMC10812723; doi:10.3390/antiox13010072)
Supplement: Supplementary file 1 [file antioxidants-13-00072-s001.zip]

Archive with 1 entries (1 files):
- antioxidants-2773569-supplementary.pdf
